# Supplementary material for: Tailoring the Electrical Energy Storage Capability of Dielectric Polymer Nanocomposites via Engineering of the Host–Guest Interface by Phosphonic Acids
Source: Molecules. 2022 Oct 25;27(21):7225. doi: 10.3390/molecules27217225 (PMC9654262; doi:10.3390/molecules27217225)
Supplement: Supplementary file 1 [file molecules-27-07225-s001.zip]

Archive with 1 entries (1 files):
- molecules-1967789-supplementary.pdf
